# Supplementary material for: Mycolactone A vs. B: Multiscale Simulations Reveal the Roles of Localization and Association in Isomer-Specific Toxicity
Source: Toxins (Basel). 2023 Aug 2;15(8):486. doi: 10.3390/toxins15080486 (PMC10467071; doi:10.3390/toxins15080486)
Supplement: Supplementary file 1 [file toxins-15-00486-s001.zip]

Archive with 1 entries (1 files):
- toxins-2420681-supplementary.pdf
